# Supplementary material for: Human Endogenous Retroviruses (HERVs) and Mammalian Apparent LTRs Retrotransposons (MaLRs) Are Dynamically Modulated in Different Stages of Immunity
Source: Biology (Basel). 2021 May 5;10(5):405. doi: 10.3390/biology10050405 (PMC8147956; doi:10.3390/biology10050405)
Supplement: Supplementary file 1 [file biology-10-00405-s001.zip]

Archive with 3 entries (3 files):
- Sup_file_1.xlsx
- Sup_file_2.xlsx
- Supplementary_figures.pdf
